# Supplementary material for: Experimental Tests of Priority Effects and Light Availability on Relative Performance of Myriophyllum spicatum and Elodea nuttallii Propagules in Artificial Stream Channels
Source: PLoS One. 2015 Mar 19;10(3):e0120248. doi: 10.1371/journal.pone.0120248 (PMC4366179; doi:10.1371/journal.pone.0120248)
Supplement: S1 Dataset — (XLSX) [file pone.0120248.s001.xlsx]

## Sheet: Dataset
Plot	Priority	Shade	Species	biomass (g)	RGR (g/g/d)
1	c	Low	elodea	3.1153	0.107
1	c	Low	milfoil	2.2152	0.083
2	p	Zero	elodea	5.1009	0.065
2	p	Zero	milfoil	3.9149	0.097
3	c	Zero	elodea	4.9062	0.117
3	c	Zero	milfoil	2.8807	0.09
4	c	Zero	elodea	1.0042	0.08
4	c	Zero	milfoil	1.8837	0.08
5	p	Low	elodea	1.937	0.053
5	p	Low	milfoil	2.6133	0.087
6	c	Low	elodea	0.353	0.056
6	c	Low	milfoil	2.1367	0.083
7	c	High	elodea	0.3319	0.055
7	c	High	milfoil	0.3111	0.038
8	p	Medium	elodea	10.4285	0.074
8	p	Medium	milfoil	1.7519	0.078
9	p	Zero	elodea	0.603	0.038
9	p	Zero	milfoil	1.7724	0.078
10	c	Medium	elodea	0.1194	0.031
10	c	Medium	milfoil	0.8834	0.062
11	p	High	elodea	1.3926	0.048
11	p	High	milfoil	0.347	0.04
12	c	Low	elodea	0.4148	0.06
12	c	Low	milfoil	1.2004	0.069
13	p	Medium	elodea	1.371	0.048
13	p	Medium	milfoil	1.5369	0.075
14	p	High	elodea	0.0378	0.002
14	p	High	milfoil	0.222	0.03
15	p	Medium	elodea	2.5991	0.056
15	p	Medium	milfoil	1.4175	0.073
16	c	High	elodea	0.1732	0.039
16	c	High	milfoil	0.6528	0.055
17	c	Low	elodea	5.4685	0.12
17	c	Low	milfoil	3.1758	0.092
18	c	Low	elodea	2.7799	0.104
18	c	Low	milfoil	3.0047	0.091
19	c	Medium	elodea	0.9095	0.078
19	c	Medium	milfoil	2.1226	0.083
20	c	Zero	elodea	0.3054	0.053
20	c	Zero	milfoil	1.918	0.08
21	p	Low	elodea	0.0538	0.007
21	p	Low	milfoil	1.3807	0.073
22	p	High	elodea	0.1297	0.018
22	p	High	milfoil	0.2896	0.036
23	c	High	elodea	0.2959	0.052
23	c	High	milfoil	0.4641	0.047
24	c	High	elodea	0.531	0.065
24	c	High	milfoil	0.4385	0.046
27	p	Low	elodea	0.1137	0.016
27	p	Low	milfoil	1.0976	0.067
28	p	High	elodea	1.2932	0.047
28	p	High	milfoil	0.3016	0.037
29	c	Low	elodea	0.2654	0.049
29	c	Low	milfoil	1.1066	0.067
30	c	Low	elodea	1.5453	0.09
30	c	Low	milfoil	2.3697	0.085
32	c	Zero	elodea	0.2856	0.051
32	c	Zero	milfoil	2.2184	0.084
34	p	Zero	elodea	0.382	0.032
34	p	Zero	milfoil	2.2344	0.084
35	p	High	elodea	0.1866	0.023
35	p	High	milfoil	0.4207	0.045
36	c	Zero	elodea	0.3327	0.055
36	c	Zero	milfoil	1.1946	0.069
38	p	Zero	elodea	2.0532	0.053
38	p	Zero	milfoil	3.3089	0.093
39	p	Low	elodea	2.0463	0.053
39	p	Low	milfoil	1.8194	0.079
40	p	Medium	elodea	0.3549	0.031
40	p	Medium	milfoil	0.6919	0.056
41	p	High	elodea	0.3324	0.03
41	p	High	milfoil	0.2284	0.031
42	p	Low	elodea	0.5426	0.036
42	p	Low	milfoil	1.9064	0.08
43	p	Low	elodea	8.5095	0.072
43	p	Low	milfoil	3.2473	0.092
44	p	Zero	elodea	0.954	0.044
44	p	Zero	milfoil	1.7392	0.078
45	p	Medium	elodea	0.6068	0.038
45	p	Medium	milfoil	0.8772	0.062
46	p	Medium	elodea	0.3111	0.029
46	p	Medium	milfoil	1.0813	0.067
47	p	Zero	elodea	0.0728	0.011
47	p	Zero	milfoil	1.6624	0.077
48	c	High	elodea	0.2159	0.045
48	c	High	milfoil	0.5821	0.052
49	p	Medium	elodea	1.8981	0.052
49	p	Medium	milfoil	1.4721	0.074
50	c	Zero	elodea	0.4681	0.063
50	c	Zero	milfoil	1.4763	0.074
51	p	High	elodea	0.1078	0.016
51	p	High	milfoil	0.4384	0.046
52	p	Low	elodea	0.325	0.03
52	p	Low	milfoil	0.7377	0.058
53	c	Medium	elodea	0.5891	0.068
53	c	Medium	milfoil	1.0338	0.066
54	p	Zero	elodea	0.0545	0.007
54	p	Zero	milfoil	1.3384	0.072
55	p	High	elodea	0.2636	0.027
55	p	High	milfoil	0.5357	0.05
56	c	Zero	elodea	0.3563	0.056
56	c	Zero	milfoil	1.4644	0.074
57	p	Medium	elodea	0.4296	0.033
57	p	Medium	milfoil	1.1737	0.069
58	c	Medium	elodea	0.1717	0.039
58	c	Medium	milfoil	1.4458	0.074
59	p	Low	elodea	1.6482	0.051
59	p	Low	milfoil	1.5747	0.076
60	p	High	elodea	0.1471	0.02
60	p	High	milfoil	0.4117	0.044
63	c	High	elodea	0.1708	0.039
63	c	High	milfoil	0.5172	0.05
67	c	Low	elodea	0.7274	0.073
67	c	Low	milfoil	1.7397	0.078
68	p	High	elodea	0.1218	0.017
68	p	High	milfoil	0.6315	0.054
69	p	Low	elodea	0.6459	0.039
69	p	Low	milfoil	1.2619	0.07
70	p	High	elodea	0.3558	0.031
70	p	High	milfoil	0.5865	0.053
71	c	Zero	elodea	0.3106	0.053
71	c	Zero	milfoil	2.3749	0.085
72	p	Low	elodea	0.656	0.039
72	p	Low	milfoil	2.2335	0.084
73	c	Zero	elodea	0.4971	0.064
73	c	Zero	milfoil	2.1077	0.082
74	p	Medium	elodea	0.8303	0.042
74	p	Medium	milfoil	1.1394	0.068
75	c	High	elodea	0.2563	0.049
75	c	High	milfoil	0.322	0.039
76	p	Medium	elodea	43.1103	0.092
76	p	Medium	milfoil	1.3068	0.071
77	c	High	elodea	0.2919	0.052
77	c	High	milfoil	0.3498	0.041
78	p	High	elodea	0.3094	0.029
78	p	High	milfoil	0.5964	0.053
79	c	Medium	elodea	0.3253	0.054
79	c	Medium	milfoil	0.9022	0.063
80	c	Medium	elodea	0.9781	0.08
80	c	Medium	milfoil	1.9666	0.081
81	p	High	elodea	0.6535	0.039
81	p	High	milfoil	0.0616	0
82	c	Low	elodea	0.4185	0.06
82	c	Low	milfoil	1.0899	0.067
83	c	Medium	elodea	0.7522	0.074
83	c	Medium	milfoil	1.5953	0.076
85	p	Medium	elodea	0	0
85	p	Medium	milfoil	1.1701	0.069
86	c	High	elodea	0.1782	0.04
86	c	High	milfoil	0.4454	0.046
87	c	Medium	elodea	0.2673	0.049
87	c	Medium	milfoil	1.0507	0.066
88	c	Low	elodea	0.7281	0.073
88	c	Low	milfoil	2.3365	0.085
89	c	Medium	elodea	0.6912	0.072
89	c	Medium	milfoil	1.2431	0.07
90	c	Zero	elodea	1.0916	0.082
90	c	Zero	milfoil	3.0454	0.091
91	c	Zero	elodea	0.7091	0.072
91	c	Zero	milfoil	1.5714	0.076
92	p	Zero	elodea	0.7521	0.041
92	p	Zero	milfoil	3.2607	0.092
93	p	Medium	elodea	14.1154	0.078
93	p	Medium	milfoil	1.9929	0.081
94	p	Zero	elodea	0.6323	0.038
94	p	Zero	milfoil	2.0762	0.082
95	c	High	elodea	0.1559	0.037
95	c	High	milfoil	0.046	0
96	p	Medium	elodea	0.1191	0.017
96	p	Medium	milfoil	1.3251	0.072
97	c	Low	elodea	0.3844	0.058
97	c	Low	milfoil	1.5128	0.075
98	p	Zero	elodea	0.3542	0.031
98	p	Zero	milfoil	2.4416	0.086
99	p	Zero	elodea	0.4257	0.033
99	p	Zero	milfoil	1.8154	0.079
100	c	Medium	elodea	0.336	0.055
100	c	Medium	milfoil	1.5692	0.075
101	p	Zero	elodea	0	0
101	p	Zero	milfoil	2.2484	0.084
102	p	Zero	elodea	1.3424	0.048
102	p	Zero	milfoil	2.366	0.085
103	p	Low	elodea	1.1009	0.045
103	p	Low	milfoil	1.7207	0.078
104	c	High	elodea	0.1624	0.038
104	c	High	milfoil	0.4199	0.045
105	p	Zero	elodea	0.1661	0.021
105	p	Zero	milfoil	1.5766	0.076
106	c	Zero	elodea	0.3279	0.054
106	c	Zero	milfoil	1.2118	0.069
107	p	Medium	elodea	0.7365	0.04
107	p	Medium	milfoil	0.8106	0.06
108	c	Medium	elodea	0.4319	0.061
108	c	Medium	milfoil	1.7107	0.077
109	c	Medium	elodea	0.3797	0.058
109	c	Medium	milfoil	1.3275	0.072
110	p	Low	elodea	1.6492	0.051
110	p	Low	milfoil	1.3985	0.073
111	c	High	elodea	0.1183	0.031
111	c	High	milfoil	0.4526	0.047
112	c	Low	elodea	0.6541	0.07
112	c	Low	milfoil	2.2504	0.084

## Sheet: README
Column information
Plot: numbered from upstream to downstream
Priority: c is for "concurrent", p for "priority"
Shade: indication of shade cloth level used
Species: elodea= Elodea nuttallii; milfoil= Myriophyllum spicatum
Biomass: dryweight biomass in grams
RGR: calculated as (ln W2- ln W1)/( t2-t1)
	Initial plot weight, elodea = 0.03183g
	Initial plot weight, milfoil = 0.0611g
